# Supplementary material for: Tandem Mass Spectrometry as Strategy for the Selective Identification and Quantification of the Amyloid Precursor Protein Tyr682 Residue Phosphorylation Status in Human Blood Mononuclear Cells
Source: Biomolecules. 2021 Aug 31;11(9):1297. doi: 10.3390/biom11091297 (PMC8471626; doi:10.3390/biom11091297)
Supplement: Supplementary file 1 [file biomolecules-11-01297-s001.zip]

Archive with 11 entries (10 files):
- Supplementary Figure S1a-Biomolecules.pdf
- Supplementary Figure S1b-Biomolecules.pdf
- Supplementary Figure S2.tif
- Supplementary Figure S3.tif
- Supplementary figures.pdf
- __MACOSX/
- __MACOSX/._ Supplementary figure 1a-Biomolecules.pdf
- __MACOSX/._ Supplementary figure 1b-Biomolecules.pdf
- __MACOSX/._Supplementary Figure 2.tif
- __MACOSX/._Supplementary Figure 3.tif
- __MACOSX/._Supplementary figures.docx
